# Supplementary material for: Methyl 1-methyl-1H-1,2,3-triazole-4-carboxyl­ate
Source: Acta Crystallogr Sect E Struct Rep Online. 2010 May 26;66(Pt 6):o1468. doi: 10.1107/S1600536810019173 (PMC2979655; doi:10.1107/S1600536810019173)
Supplement: Supplementary file 1 [file e-66-o1468-sup1.cif]

##############################################################################
###                                                                        ###
###        Electronic paper (Acta Crystallographica Section E)             ###
###                                                                        ###
##############################################################################
#                                                                            #
# This CIF contains the data in a paper accepted for publication in Acta     #
# Crystallographica Section E. It conforms to the requirements of Notes      #
# for Authors for Section E, and has been peer reviewed under the auspices   #
# of the IUCr Commission on Journals.                                        #
#                                                                            #
# Full details of the Crystallographic Information File format               #
# are given in the paper "The Crystallographic Information File (CIF):       #
# a New Standard Archive File for Crystallography" by S. R. Hall, F. H.      #
# Allen and I. D. Brown [Acta Cryst. (1991), A47, 655-685].                  #
#                                                                            #
# The current version of the core CIF dictionary is obtainable from          #
# ftp://ftp.iucr.org/pub/cif_core.dic. The current version number is 2.4.    #
#                                                                            #
# Software is freely available for graphical display of the structure(s) in  #
# this CIF.  For information consult the CIF home page http://www.iucr.org/  #
# cif/home.html                                                              #
#                                                                            #
# This file may be used for bona fide research purposes within the           #
# scientific community so long as proper attribution is given to the journal # 
# article from which it was obtained.                                        #
#                                                                            #
##############################################################################
                                             
data_global
_audit_creation_method     'PLATON <TABLE ACC> option'
_journal_date_recd_electronic     2010-05-18
_journal_date_accepted     2010-05-21
_journal_name_full     'Acta Crystallographica, Section E'
_journal_year     2010
_journal_volume     66
_journal_issue      6
_journal_page_first     o1468
_journal_page_last     o1468
_journal_paper_category     QO
_journal_coeditor_code     XU2764
_publ_contact_author_name
;
Mehmet Akkurt
;
_publ_contact_author_address
; Department of Physics
  Faculty of Arts and Sciences
  Erciyes University
  38039 Kayseri
  Turkey
;
_publ_contact_author_email     'akkurt@erciyes.edu.tr'
_publ_contact_author_fax     '+90-352-4374933'
_publ_contact_author_phone     '+90-352-4374901 extra 33106'
_publ_section_title
;
Methyl 1-methyl-1<i>H</i>-1,2,3-triazole-4-carboxylate
;
loop_
    _publ_author_name
    _publ_author_footnote
    _publ_author_address
    'F. Nawaz Khan' .
;
Organic and Medicinal Chemistry Research Laboratory,
Organic Chemistry Division, School of Advanced Sciences,
VIT University,
Vellore 632 014,
Tamil Nadu, India
;
    'K. Prabakaran' .
;
Organic and Medicinal Chemistry Research Laboratory,
Organic Chemistry Division, School of Advanced Sciences,
VIT University,
Vellore 632 014,
Tamil Nadu, India
;
    'S. Mohana Roopan' .
;
Organic and Medicinal Chemistry Research Laboratory,
Organic Chemistry Division, School of Advanced Sciences,
VIT University,
Vellore 632 014,
Tamil Nadu, India
;
    'Venkatesha R. Hathwar' .
;
Solid State and Structural Chemistry Unit,
Indian Institute of Science,
Bangalore 560 012, Karnataka,
India
;
    'Mehmet Akkurt' .
;
Department of Physics,
Faculty of Arts and Sciences,
Erciyes University,
38039 Kayseri,
Turkey
;
data_I
_chemical_name_systematic
;
Methyl 1-methyl-1<i>H</i>-1,2,3-triazole-4-carboxylate
;
_chemical_name_common     ?
_chemical_formula_moiety     'C5 H7 N3 O2'
_chemical_formula_sum     'C5 H7 N3 O2'
_chemical_formula_structural     ?
_chemical_formula_iupac     'C5 H7 N3 O2'
_chemical_formula_weight     141.14
_chemical_melting_point     ?
_symmetry_cell_setting     triclinic
_symmetry_space_group_name_H-M     'P -1'
_symmetry_space_group_name_Hall     '-P 1'
loop_
    _symmetry_equiv_pos_site_id
    _symmetry_equiv_pos_as_xyz
    1 x,y,z
    2 -x,-y,-z
_cell_length_a     5.6970(10)
_cell_length_b     7.1314(11)
_cell_length_c     8.6825(16)
_cell_angle_alpha     71.053(16)
_cell_angle_beta     86.865(15)
_cell_angle_gamma     76.528(14)
_cell_volume     324.37(10)
_cell_formula_units_Z     2
_cell_measurement_reflns_used     1326
_cell_measurement_theta_min     1.96
_cell_measurement_theta_max     20.69
_cell_measurement_temperature     293(2)
_cell_special_details
;
;
_exptl_crystal_description     'block'
_exptl_crystal_colour     'colourless'
_exptl_crystal_size_max     0.150
_exptl_crystal_size_mid     0.100
_exptl_crystal_size_min     0.050
_exptl_crystal_size_rad     ?
_exptl_crystal_density_diffrn     1.445
_exptl_crystal_density_meas     ?
_exptl_crystal_density_method     'Not Measured'
_exptl_crystal_F_000     148
_exptl_absorpt_coefficient_mu     0.114
_exptl_absorpt_correction_type     none
_exptl_absorpt_process_details     ?
_exptl_absorpt_correction_T_min     ?
_exptl_absorpt_correction_T_max     ?
_exptl_special_details
;
;
_diffrn_ambient_temperature     293(2)
_diffrn_radiation_type     'MoK\a'
_diffrn_radiation_wavelength     0.71073
_diffrn_radiation_source     'Enhance (Mo) X-ray Source'
_diffrn_radiation_monochromator     'graphite'
_diffrn_measurement_device_type     'Oxford Xcalibur Eos (Nova) CCD detector'
_diffrn_measurement_method     '\w scans'
_diffrn_reflns_number     6915
_diffrn_reflns_av_R_equivalents     0.0485
_diffrn_reflns_av_sigmaI/netI     0.0444
_diffrn_reflns_theta_min     3.10
_diffrn_reflns_theta_max     25.00
_diffrn_reflns_theta_full     25.00
_diffrn_measured_fraction_theta_max     0.968
_diffrn_measured_fraction_theta_full     0.968
_diffrn_reflns_limit_h_min     -6
_diffrn_reflns_limit_h_max     6
_diffrn_reflns_limit_k_min     -8
_diffrn_reflns_limit_k_max     8
_diffrn_reflns_limit_l_min     -10
_diffrn_reflns_limit_l_max     10
_diffrn_reflns_reduction_process
;
;
_refine_special_details
;
Refinement on <i>F</i>^2^ for ALL reflections except those flagged by the user
for potential systematic errors. Weighted <i>R</i>-factors wR and all
goodnesses of fit <i>S</i> are based on <i>F</i>^2^, conventional
<i>R</i>-factors <i>R</i> are based on <i>F</i>, with <i>F</i> set to zero for
negative <i>F</i>^2^. The observed criterion of <i>F</i>^2^ > \s(<i>F</i>^2^)
is used only for calculating -<i>R</i>-factor-obs etc. and is not relevant to
the choice of reflections for refinement. <i>R</i>-factors based on
<i>F</i>^2^ are statistically about twice as large as those based on <i>F</i>,
and <i>R</i>-factors based on ALL data will be even larger.
;
_reflns_number_total     1108
_reflns_number_gt     800
_reflns_threshold_expression     I>2\s(I)
_refine_ls_structure_factor_coef     Fsqd
_refine_ls_matrix_type     full
_refine_ls_R_factor_all     0.0893
_refine_ls_R_factor_gt     0.0640
_refine_ls_wR_factor_gt     0.1660
_refine_ls_wR_factor_ref     0.1733
_refine_ls_goodness_of_fit_ref     1.129
_refine_ls_restrained_S_all     1.129
_refine_ls_number_reflns     1108
_refine_ls_number_parameters     93
_refine_ls_number_restraints     0
_refine_ls_number_constraints     ?
_refine_ls_hydrogen_treatment     constr
_refine_ls_weighting_scheme     calc
_refine_ls_weighting_details
         'calc w=1/[\s^2^(Fo^2^)+(0.0741P)^2^+0.2349P] where P=(Fo^2^+2Fc^2^)/3'
_atom_sites_solution_hydrogens     geom
_atom_sites_solution_primary     direct
_atom_sites_solution_secondary     difmap
_refine_ls_shift/su_max     0.000
_refine_ls_shift/su_mean     0.000
_refine_diff_density_max     0.262
_refine_diff_density_min     -0.226
_refine_ls_extinction_method     'none'
_refine_ls_abs_structure_details     ?
_refine_ls_abs_structure_Flack     .
loop_
    _atom_type_symbol
    _atom_type_description
    _atom_type_scat_dispersion_real
    _atom_type_scat_dispersion_imag
    _atom_type_scat_source
    O O 0.0106 0.0060 'International Tables Vol C Tables 4.2.6.8 and 6.1.1.4'
    N N 0.0061 0.0033 'International Tables Vol C Tables 4.2.6.8 and 6.1.1.4'
    H H 0.0000 0.0000 'International Tables Vol C Tables 4.2.6.8 and 6.1.1.4'
    C C 0.0033 0.0016 'International Tables Vol C Tables 4.2.6.8 and 6.1.1.4'
_computing_data_collection     'CrysAlis Pro CCD (Oxford Diffraction, 2009)'
_computing_cell_refinement     'CrysAlis Pro CCD (Oxford Diffraction, 2009)'
_computing_data_reduction     'CrysAlis Pro RED (Oxford Diffraction, 2009)'
_computing_structure_solution     'SHELXS97 (Sheldrick, 2008)'
_computing_structure_refinement     'SHELXL97 (Sheldrick, 2008)'
_computing_molecular_graphics     'ORTEP-3 for Windows (Farrugia, 1997)'
_computing_publication_material     'WinGX (Farrugia, 1999)'
loop_
    _atom_site_type_symbol
    _atom_site_label
    _atom_site_fract_x
    _atom_site_fract_y
    _atom_site_fract_z
    _atom_site_U_iso_or_equiv
    _atom_site_thermal_displace_type
    _atom_site_calc_flag
    _atom_site_refinement_flags
    _atom_site_occupancy
    O O1 0.6694(5) 0.2352(5) 0.5832(3) 0.0591(13) Uani . . 1.000
    O O2 0.2797(4) 0.2639(4) 0.6475(3) 0.0440(9) Uani . . 1.000
    N N1 0.7108(5) 0.2390(4) 1.0644(3) 0.0361(10) Uani . . 1.000
    N N2 0.4740(5) 0.2478(5) 1.0897(4) 0.0430(11) Uani . . 1.000
    N N3 0.3757(5) 0.2534(5) 0.9553(4) 0.0417(10) Uani . . 1.000
    C C1 0.8687(7) 0.2325(6) 1.1941(5) 0.0471(14) Uani . . 1.000
    C C2 0.7651(6) 0.2415(5) 0.9131(4) 0.0369(11) Uani . . 1.000
    C C3 0.5521(6) 0.2492(5) 0.8434(4) 0.0342(11) Uani . . 1.000
    C C4 0.5106(6) 0.2486(5) 0.6793(4) 0.0373(12) Uani . . 1.000
    C C5 0.2257(7) 0.2676(7) 0.4852(5) 0.0532(14) Uani . . 1.000
    H H1A 0.77460 0.24230 1.28750 0.0700 Uiso calc R 1.000
    H H1B 0.94680 0.34440 1.15670 0.0700 Uiso calc R 1.000
    H H1C 0.98850 0.10660 1.22340 0.0700 Uiso calc R 1.000
    H H2 0.91520 0.23860 0.86500 0.0440 Uiso calc R 1.000
    H H5A 0.26750 0.38410 0.40620 0.0790 Uiso calc R 1.000
    H H5B 0.05650 0.27540 0.47490 0.0790 Uiso calc R 1.000
    H H5C 0.31730 0.14580 0.46690 0.0790 Uiso calc R 1.000
loop_
    _atom_site_aniso_label
    _atom_site_aniso_U_11
    _atom_site_aniso_U_22
    _atom_site_aniso_U_33
    _atom_site_aniso_U_12
    _atom_site_aniso_U_13
    _atom_site_aniso_U_23
    O1 0.0354(15) 0.103(3) 0.0513(18) -0.0203(15) 0.0119(13) -0.0399(17)
    O2 0.0336(14) 0.0667(18) 0.0370(15) -0.0139(12) -0.0013(11) -0.0216(13)
    N1 0.0315(16) 0.0468(19) 0.0314(17) -0.0104(13) 0.0007(13) -0.0133(13)
    N2 0.0346(17) 0.057(2) 0.0386(18) -0.0098(14) 0.0038(14) -0.0178(15)
    N3 0.0348(16) 0.055(2) 0.0354(18) -0.0108(14) 0.0002(14) -0.0140(14)
    C1 0.045(2) 0.062(3) 0.036(2) -0.0133(19) -0.0046(17) -0.0165(19)
    C2 0.0306(18) 0.047(2) 0.036(2) -0.0126(16) 0.0054(15) -0.0155(17)
    C3 0.0286(18) 0.038(2) 0.039(2) -0.0116(15) 0.0068(15) -0.0144(16)
    C4 0.038(2) 0.039(2) 0.038(2) -0.0120(16) -0.0022(18) -0.0137(17)
    C5 0.046(2) 0.082(3) 0.040(2) -0.025(2) -0.0030(18) -0.023(2)
_geom_special_details
;
Bond distances, angles etc. have been calculated using the rounded fractional
coordinates. All su's are estimated from the variances of the (full)
variance-covariance matrix. The cell esds are taken into account in the
estimation of distances, angles and torsion angles
;
loop_
    _geom_bond_atom_site_label_1
    _geom_bond_atom_site_label_2
    _geom_bond_site_symmetry_1
    _geom_bond_site_symmetry_2
    _geom_bond_distance
    _geom_bond_publ_flag
    O1 C4 . . 1.205(4) no
    O2 C4 . . 1.331(4) no
    O2 C5 . . 1.449(5) no
    N1 N2 . . 1.345(4) no
    N1 C1 . . 1.462(5) no
    N1 C2 . . 1.328(4) no
    N2 N3 . . 1.307(5) no
    N3 C3 . . 1.361(5) no
    C2 C3 . . 1.367(5) no
    C3 C4 . . 1.459(5) no
    C1 H1A . . 0.9600 no
    C1 H1B . . 0.9600 no
    C1 H1C . . 0.9600 no
    C2 H2 . . 0.9300 no
    C5 H5A . . 0.9600 no
    C5 H5B . . 0.9600 no
    C5 H5C . . 0.9600 no
loop_
    _geom_contact_atom_site_label_1
    _geom_contact_atom_site_label_2
    _geom_contact_distance
    _geom_contact_site_symmetry_1
    _geom_contact_site_symmetry_2
    _geom_contact_publ_flag
    O1 C5 3.277(5) . 1_655 no
    O2 N3 2.731(4) . . no
    O1 H1A 2.5900 . 1_554 no
    O1 H5A 2.6300 . . no
    O1 H5B 2.3900 . 1_655 no
    O1 H5C 2.5900 . . no
    O1 H1C 2.8400 . 2_757 no
    O1 H5A 2.8500 . 2_666 no
    O1 H5C 2.8700 . 2_656 no
    O1 H2 2.8900 . . no
    O2 H2 2.7300 . 1_455 no
    N2 C3 3.438(5) . 2_657 no
    N2 C4 3.439(5) . 2_657 no
    N3 O2 2.731(4) . . no
    N3 C1 3.434(6) . 2_667 no
    N3 C3 3.376(5) . 2_657 no
    N3 H2 2.8100 . 1_455 no
    N3 H1B 2.9100 . 2_667 no
    C1 C5 3.435(6) . 1_656 no
    C1 N3 3.434(6) . 2_667 no
    C3 N3 3.376(5) . 2_657 no
    C3 N2 3.438(5) . 2_657 no
    C4 N2 3.439(5) . 2_657 no
    C5 C1 3.435(6) . 1_454 no
    C5 O1 3.277(5) . 1_455 no
    C1 H5B 2.8500 . 1_656 no
    C4 H5A 3.0300 . 2_666 no
    H1A O1 2.5900 . 1_556 no
    H1A H5B 2.4500 . 1_656 no
    H1B N3 2.9100 . 2_667 no
    H1C O1 2.8400 . 2_757 no
    H2 O1 2.8900 . . no
    H2 O2 2.7300 . 1_655 no
    H2 N3 2.8100 . 1_655 no
    H5A O1 2.6300 . . no
    H5A O1 2.8500 . 2_666 no
    H5A C4 3.0300 . 2_666 no
    H5B O1 2.3900 . 1_455 no
    H5B C1 2.8500 . 1_454 no
    H5B H1A 2.4500 . 1_454 no
    H5C O1 2.5900 . . no
    H5C O1 2.8700 . 2_656 no
    H5C H5C 2.5200 . 2_656 no
loop_
    _geom_angle_atom_site_label_1
    _geom_angle_atom_site_label_2
    _geom_angle_atom_site_label_3
    _geom_angle_site_symmetry_1
    _geom_angle_site_symmetry_2
    _geom_angle_site_symmetry_3
    _geom_angle
    _geom_angle_publ_flag
    C4 O2 C5 . . . 115.6(3) no
    N2 N1 C1 . . . 120.4(3) no
    N2 N1 C2 . . . 110.7(3) no
    C1 N1 C2 . . . 129.0(3) no
    N1 N2 N3 . . . 107.9(3) no
    N2 N3 C3 . . . 107.9(3) no
    N1 C2 C3 . . . 105.0(3) no
    N3 C3 C2 . . . 108.6(3) no
    N3 C3 C4 . . . 123.5(3) no
    C2 C3 C4 . . . 127.9(3) no
    O1 C4 O2 . . . 123.8(3) no
    O1 C4 C3 . . . 123.3(3) no
    O2 C4 C3 . . . 112.9(3) no
    N1 C1 H1A . . . 109.00 no
    N1 C1 H1B . . . 109.00 no
    N1 C1 H1C . . . 110.00 no
    H1A C1 H1B . . . 109.00 no
    H1A C1 H1C . . . 109.00 no
    H1B C1 H1C . . . 109.00 no
    N1 C2 H2 . . . 128.00 no
    C3 C2 H2 . . . 127.00 no
    O2 C5 H5A . . . 109.00 no
    O2 C5 H5B . . . 109.00 no
    O2 C5 H5C . . . 110.00 no
    H5A C5 H5B . . . 109.00 no
    H5A C5 H5C . . . 109.00 no
    H5B C5 H5C . . . 109.00 no
loop_
    _geom_torsion_atom_site_label_1
    _geom_torsion_atom_site_label_2
    _geom_torsion_atom_site_label_3
    _geom_torsion_atom_site_label_4
    _geom_torsion_site_symmetry_1
    _geom_torsion_site_symmetry_2
    _geom_torsion_site_symmetry_3
    _geom_torsion_site_symmetry_4
    _geom_torsion
    _geom_torsion_publ_flag
    C5 O2 C4 O1 . . . . -1.1(6) no
    C5 O2 C4 C3 . . . . 179.0(3) no
    C1 N1 N2 N3 . . . . 179.6(3) no
    C2 N1 N2 N3 . . . . 0.8(4) no
    N2 N1 C2 C3 . . . . -0.9(4) no
    C1 N1 C2 C3 . . . . -179.6(4) no
    N1 N2 N3 C3 . . . . -0.3(4) no
    N2 N3 C3 C2 . . . . -0.2(4) no
    N2 N3 C3 C4 . . . . 178.5(3) no
    N1 C2 C3 N3 . . . . 0.7(4) no
    N1 C2 C3 C4 . . . . -178.0(3) no
    N3 C3 C4 O1 . . . . -176.4(4) no
    N3 C3 C4 O2 . . . . 3.5(5) no
    C2 C3 C4 O1 . . . . 2.1(6) no
    C2 C3 C4 O2 . . . . -178.0(4) no
loop_
    _geom_hbond_atom_site_label_D
    _geom_hbond_atom_site_label_H
    _geom_hbond_atom_site_label_A
    _geom_hbond_site_symmetry_A
    _geom_hbond_distance_DH
    _geom_hbond_distance_HA
    _geom_hbond_distance_DA
    _geom_hbond_angle_DHA
    _geom_hbond_publ_flag
    C1 H1A O1 1_556 0.96 2.59 3.509(5) 160 yes
    C5 H5B O1 1_455 0.96 2.39 3.277(5) 153 yes
