# Supplementary material for: Methyl 1-methyl-1H-1,2,3-triazole-4-carboxyl­ate
Source: Acta Crystallogr Sect E Struct Rep Online. 2010 May 26;66(Pt 6):o1468. doi: 10.1107/S1600536810019173 (PMC2979655; doi:10.1107/S1600536810019173)
Supplement: Supplementary file 2 [file e-66-o1468-Isup2.hkl]

# 
# h,k,l, Fc-squared, Fo-squared, sigma(Fo-squared) and status flag 
# 
data_I
_shelx_title '  F-III in P -1' 
_shelx_refln_list_code          4 
_shelx_F_calc_maximum       93.22 
_exptl_crystal_F_000       148.00 
_reflns_d_resolution_high  0.8410 
 
loop_ 
 _symmetry_equiv_pos_as_xyz 
 'x, y, z' 
 '-x, -y, -z' 
 
_cell_length_a     5.6970 
_cell_length_b     7.1314 
_cell_length_c     8.6825 
_cell_angle_alpha  71.053 
_cell_angle_beta   86.865 
_cell_angle_gamma  76.528 
 
_shelx_F_squared_multiplier     1.000 
 
loop_ 
 _refln_index_h 
 _refln_index_k 
 _refln_index_l 
 _refln_F_squared_calc 
 _refln_F_squared_meas 
 _refln_F_squared_sigma 
 _refln_observed_status 
   1   0   0     1488.12     1486.75      8.58 o 
   2   0   0      265.61      274.10      1.96 o 
   3   0   0        4.87        6.64      0.68 o 
   4   0   0       86.03       88.39      1.51 o 
   5   0   0       50.16       41.38      2.70 o 
   6   0   0        0.25        0.64      2.16 o 
  -6   1   0       11.75       13.43      2.29 o 
  -5   1   0        0.18        5.14      2.44 o 
  -4   1   0        5.98       15.74      1.72 o 
  -1   1   0       97.94       89.81      1.22 o 
   0   1   0        2.73        3.01      0.39 o 
   1   1   0      117.62      106.41      1.09 o 
   2   1   0       35.53       33.79      0.78 o 
   3   1   0        7.19        3.87      0.77 o 
   4   1   0        4.56        2.54      0.50 o 
   5   1   0        3.04        3.27      2.06 o 
   6   1   0       12.13        9.14      2.44 o 
  -5   2   0       22.81       50.74      5.06 o 
  -4   2   0       49.00       51.57      2.40 o 
  -3   2   0        3.85        3.74      0.75 o 
  -2   2   0      102.11       94.79      2.58 o 
  -1   2   0      374.49      382.83      2.76 o 
   0   2   0     8690.18     8039.55     23.54 o 
   1   2   0     1659.37     1610.05      7.12 o 
   2   2   0      166.96      152.38      2.43 o 
   3   2   0        8.86        8.71      0.85 o 
   4   2   0       64.94       63.01      1.63 o 
   5   2   0       55.59       50.58      2.81 o 
   6   2   0        0.85        1.72      2.24 o 
  -5   3   0        0.92        2.60      2.80 o 
  -4   3   0        1.38        3.80      1.49 o 
  -3   3   0        0.08        0.59      1.05 o 
  -2   3   0        3.95        2.58      0.76 o 
  -1   3   0       41.51       28.94      0.95 o 
   0   3   0        4.22        5.45      0.58 o 
   1   3   0       40.84       38.00      1.22 o 
   2   3   0        5.87        6.32      1.09 o 
   3   3   0        0.41        1.00      1.00 o 
   4   3   0        0.03        0.79      0.96 o 
  -4   4   0       19.03       26.54      2.97 o 
  -3   4   0        8.18        7.93      2.27 o 
  -2   4   0       12.10       10.78      2.82 o 
  -1   4   0       47.52       44.57      1.83 o 
   0   4   0     1360.85     1269.64      8.14 o 
   1   4   0      549.94      547.66      4.47 o 
   2   4   0       24.29       22.08      1.68 o 
   4   4   0       28.84       39.83      3.61 o 
   5   4   0       29.82       30.00      6.56 o 
   6   4   0        0.64        0.33      2.16 o 
  -4   5   0        0.00        1.79      2.84 o 
  -3   5   0        0.02        0.88      2.35 o 
  -2   5   0        1.31        2.01      2.14 o 
  -1   5   0        6.97       17.53      2.53 o 
   0   5   0        2.11        4.72      0.90 o 
   1   5   0        7.94        7.84      1.20 o 
   2   5   0        1.31        2.47      1.36 o 
   3   5   0        0.16        1.47      1.71 o 
   4   5   0        1.19        1.40      1.72 o 
   5   5   0        0.13        0.44      3.15 o 
   6   5   0        5.00        5.32      3.29 o 
  -3   6   0        4.07        3.78      2.66 o 
  -2   6   0        0.22        2.86      2.80 o 
  -1   6   0        5.43        3.90      2.33 o 
   0   6   0      215.38      204.07      3.51 o 
   1   6   0      127.90      119.91      2.73 o 
   2   6   0        0.73        1.63      1.33 o 
   3   6   0        0.01        2.73      1.51 o 
   4   6   0       11.46       13.41      2.07 o 
   5   6   0       10.87        8.12      2.36 o 
  -1   7   0        1.28        3.43      2.52 o 
   1   7   0        2.59        3.91      2.33 o 
   2   7   0        0.33        0.96      1.44 o 
   3   7   0        0.22        0.49      1.57 o 
   4   7   0        1.07        1.09      1.82 o 
   2   8   0        0.12        0.23      2.70 o 
  -4  -7   1        0.05        0.44      2.04 o 
  -3  -7   1        8.35        8.75      1.99 o 
  -2  -7   1        4.01        4.64      2.42 o 
  -1  -7   1       22.18       19.60      2.86 o 
   0  -7   1        0.59        2.77      2.39 o 
   1  -7   1        0.12        0.00      2.53 o 
  -5  -6   1       12.72       13.21      2.64 o 
  -4  -6   1        7.94        7.37      2.08 o 
  -3  -6   1        1.67        0.77      1.70 o 
  -2  -6   1        0.12        0.10      1.30 o 
  -1  -6   1       12.07       10.89      1.33 o 
   0  -6   1        8.60        9.33      2.29 o 
   1  -6   1        1.66        3.64      2.49 o 
   2  -6   1        1.82        6.56      2.98 o 
  -5  -5   1       24.72       29.23      4.01 o 
  -4  -5   1        0.35        0.94      2.04 o 
  -3  -5   1       71.54       74.08      3.04 o 
  -2  -5   1        0.68        1.05      1.53 o 
  -1  -5   1      103.44      123.12      2.58 o 
   0  -5   1        6.37       15.20      1.13 o 
   1  -5   1        0.03        1.38      2.57 o 
   2  -5   1        8.99        7.58      2.09 o 
   3  -5   1       14.43       11.01      2.67 o 
  -6  -4   1        0.86        0.21      2.46 o 
  -5  -4   1       22.80       25.81      3.50 o 
  -4  -4   1       21.35       31.40      2.49 o 
  -3  -4   1        3.51        5.00      2.05 o 
  -1  -4   1       57.88       59.49      4.45 o 
   0  -4   1       33.96       36.65      1.13 o 
   1  -4   1        5.49        7.13      1.25 o 
   2  -4   1       17.23       19.69      2.20 o 
   3  -4   1        5.38        5.45      2.14 o 
   4  -4   1        7.35        6.10      2.48 o 
  -6  -3   1        6.26        2.39      2.27 o 
  -5  -3   1       61.75       74.35      4.12 o 
  -4  -3   1        3.50        4.07      1.81 o 
  -3  -3   1      315.11      301.17      5.86 o 
  -2  -3   1       25.48       27.40      1.71 o 
  -1  -3   1      462.35      441.89      3.51 o 
   0  -3   1       73.72       66.06      1.25 o 
   1  -3   1        0.04        0.36      0.73 o 
   2  -3   1       35.92       30.98      1.40 o 
   3  -3   1       36.17       35.08      3.16 o 
   4  -3   1        6.04        6.10      2.06 o 
   5  -3   1       14.35       17.59      3.76 o 
  -6  -2   1        1.56        1.14      2.40 o 
  -5  -2   1       26.72       25.55      2.47 o 
  -4  -2   1       42.95       37.31      1.62 o 
  -3  -2   1        0.38        2.71      0.86 o 
  -2  -2   1        5.46        5.00      1.02 o 
  -1  -2   1      230.47      193.36      2.04 o 
   0  -2   1      101.58      104.93      1.25 o 
   1  -2   1       17.32       18.81      0.73 o 
   2  -2   1      114.04      102.97      4.00 o 
   3  -2   1       37.47       37.30      1.35 o 
   4  -2   1       13.99       11.52      1.38 o 
   5  -2   1        3.38        4.70      3.28 o 
  -6  -1   1        4.84        4.83      2.28 o 
  -5  -1   1       84.20       81.73      3.02 o 
  -4  -1   1       12.75       12.16      1.02 o 
  -3  -1   1      556.84      573.61      6.12 o 
  -2  -1   1      261.61      264.63      2.10 o 
  -1  -1   1     1902.92     1733.06      7.51 o 
   0  -1   1      252.29      246.19      2.23 o 
   1  -1   1        0.74        0.90      0.31 o 
   2  -1   1      112.46      115.85      2.99 o 
   3  -1   1      102.61      144.15      3.40 o 
   5  -1   1       32.49       51.01      5.10 o 
   6  -1   1        5.11        7.36      2.78 o 
  -6   0   1        2.10        3.10      2.17 o 
  -5   0   1       20.59       24.83      2.08 o 
  -4   0   1       48.55       44.28      1.77 o 
  -3   0   1        0.04        0.58      0.44 o 
  -2   0   1       17.05       18.32      1.40 o 
  -1   0   1      382.36      372.26      2.04 o 
   1   0   1        7.23        7.08      0.43 o 
   2   0   1      455.21      460.51      2.90 o 
   3   0   1      125.72      135.56      2.84 o 
   4   0   1       24.77       23.64      1.05 o 
   5   0   1        4.39        5.60      1.74 o 
   6   0   1        5.41        5.23      1.88 o 
  -6   1   1        1.77        0.06      2.45 o 
  -5   1   1       51.04       49.20      2.57 o 
  -4   1   1       28.25       29.10      2.44 o 
  -3   1   1      349.23      354.87      7.71 o 
  -2   1   1      395.16      371.25      4.46 o 
  -1   1   1     1634.52     1474.48      7.99 o 
   0   1   1      496.85      475.47      2.47 o 
   1   1   1        0.02        0.34      0.50 o 
   2   1   1      168.16      179.08      2.40 o 
   3   1   1      188.12      183.62      2.79 o 
   4   1   1       31.99       36.51      1.97 o 
   5   1   1       47.19       38.98      2.65 o 
   6   1   1       11.31        8.27      2.13 o 
  -6   2   1        1.64        3.69      3.72 o 
  -5   2   1       10.08       16.06      2.62 o 
  -4   2   1       27.90       28.09      2.62 o 
  -3   2   1        1.86        1.58      0.77 o 
  -2   2   1        2.87        2.62      0.75 o 
  -1   2   1      266.03      230.51      2.30 o 
   0   2   1      228.36      232.92      1.86 o 
   1   2   1        0.05        0.00      0.54 o 
   2   2   1      274.68      274.44      2.12 o 
   3   2   1      157.77      164.12      4.08 o 
   4   2   1       31.78       32.38      1.89 o 
   5   2   1        6.92        5.74      1.13 o 
   6   2   1        6.76        5.86      2.96 o 
  -5   3   1       15.09       14.43      3.09 o 
  -4   3   1       21.89       21.59      2.09 o 
  -3   3   1       85.77       72.95      2.76 o 
  -2   3   1      136.31      118.57      2.93 o 
  -1   3   1      263.70      269.96      3.60 o 
   0   3   1      317.39      313.75      2.14 o 
   1   3   1        0.35        1.27      0.55 o 
   2   3   1       91.86       79.62      1.60 o 
   3   3   1      112.09      116.06      2.31 o 
   4   3   1       36.41       38.71      1.73 o 
   5   3   1       33.26       32.77      2.23 o 
   6   3   1       15.37       24.30      3.81 o 
  -5   4   1        3.63        4.78      3.08 o 
  -4   4   1       10.87        9.93      2.28 o 
  -3   4   1        2.04        3.02      1.23 o 
  -2   4   1        0.58        0.00      0.62 o 
  -1   4   1       69.28       57.47      1.77 o 
   0   4   1       98.73      106.95      2.23 o 
   1   4   1        0.99        2.09      0.87 o 
   2   4   1       21.73       45.67      3.50 o 
   4   4   1       20.37       24.60      2.01 o 
   5   4   1       11.74       16.75      4.79 o 
   6   4   1        3.68        4.21      2.99 o 
  -4   5   1        6.78        7.64      2.78 o 
  -3   5   1       10.11        8.62      2.50 o 
  -2   5   1       23.07       27.40      3.55 o 
  -1   5   1       53.57       58.56      3.95 o 
   0   5   1       77.45       77.36      2.06 o 
   2   5   1       17.76       13.49      1.58 o 
   3   5   1       44.15       45.28      2.96 o 
   4   5   1       23.42       20.04      1.99 o 
   5   5   1       10.77       10.12      2.19 o 
   6   5   1       12.25       12.75      2.76 o 
  -3   6   1        0.96        5.32      2.40 o 
  -2   6   1        1.06        6.23      2.64 o 
  -1   6   1        7.35        5.56      2.39 o 
   0   6   1       32.76       33.23      2.00 o 
   1   6   1        1.18        0.78      1.27 o 
   2   6   1        1.29        1.97      1.33 o 
   3   6   1       10.53        9.22      1.62 o 
   4   6   1        8.41        9.52      1.75 o 
   5   6   1        8.78        6.60      2.68 o 
  -2   7   1        2.55        4.31      3.11 o 
  -1   7   1       13.90       13.72      3.29 o 
   0   7   1       19.36       19.00      2.21 o 
   1   7   1        0.13        1.24      1.60 o 
   2   7   1        2.56        1.23      1.43 o 
   3   7   1       13.82       11.91      1.67 o 
   4   7   1       11.25        9.35      1.77 o 
   0   8   1        8.46        7.47      2.63 o 
   1   8   1        1.10        0.00      2.49 o 
   2   8   1        0.04        2.69      2.54 o 
   3   8   1        1.00        1.44      1.72 o 
  -3  -7   2        1.96        0.63      2.44 o 
  -2  -7   2        0.18        3.69      2.89 o 
  -1  -7   2        2.53        0.95      2.53 o 
   0  -7   2        0.61        3.90      2.46 o 
  -4  -6   2        2.60        1.32      2.00 o 
  -3  -6   2        8.79        8.23      1.77 o 
  -2  -6   2        7.17        4.66      1.70 o 
  -1  -6   2        0.50        2.26      2.03 o 
   0  -6   2        1.16        1.98      2.27 o 
   1  -6   2        0.00        2.55      2.35 o 
   2  -6   2        6.07        9.20      2.50 o 
  -5  -5   2       30.87       25.53      3.69 o 
  -4  -5   2       21.38       20.30      2.38 o 
  -3  -5   2        3.86        4.36      1.83 o 
  -2  -5   2        0.10        2.25      1.51 o 
   0  -5   2       11.23       18.50      2.37 o 
   2  -5   2        0.71        0.00      2.07 o 
   3  -5   2        8.64        8.32      3.02 o 
  -6  -4   2       13.61       11.48      2.79 o 
  -5  -4   2       65.34       62.52      3.64 o 
  -2  -4   2       18.46       21.01      1.97 o 
  -1  -4   2        4.21        6.12      1.15 o 
   0  -4   2       17.65       16.16      1.91 o 
   1  -4   2        0.35        0.00      1.12 o 
   2  -4   2       22.56       24.27      2.21 o 
   3  -4   2        9.23        7.04      2.26 o 
   4  -4   2        9.69        9.80      2.32 o 
  -6  -3   2       19.01       33.99      3.57 o 
  -5  -3   2       82.25       78.29      3.50 o 
  -4  -3   2       70.36       75.16      3.11 o 
  -3  -3   2        8.35        7.35      1.68 o 
  -2  -3   2       13.81        9.85      1.65 o 
  -1  -3   2       97.26       76.55      2.20 o 
   0  -3   2      118.11      117.57      2.37 o 
   1  -3   2        9.59        6.65      0.91 o 
   2  -3   2        4.47        5.44      1.06 o 
   3  -3   2       39.95       39.44      2.94 o 
   4  -3   2        0.01        0.00      2.09 o 
   5  -3   2       36.15       32.99      4.25 o 
  -6  -2   2       12.96       12.35      2.33 o 
  -5  -2   2      125.45      120.65      3.55 o 
  -4  -2   2       26.53       25.22      1.89 o 
  -3  -2   2       36.81       40.74      2.41 o 
  -2  -2   2       58.20       62.78      2.09 o 
  -1  -2   2       49.46       53.83      1.56 o 
   0  -2   2      135.58      131.76      2.40 o 
   1  -2   2        5.34        4.40      0.88 o 
   2  -2   2       87.42       94.76      2.53 o 
   3  -2   2       50.95       42.50      1.83 o 
   4  -2   2       27.67       31.73      4.29 o 
   5  -2   2       12.95       18.83      3.32 o 
  -6  -1   2       16.31       12.61      2.65 o 
  -5  -1   2      123.86      121.64      3.81 o 
  -4  -1   2      133.62      142.72      4.42 o 
  -3  -1   2       27.25       30.40      1.50 o 
  -2  -1   2       54.22       56.56      1.39 o 
  -1  -1   2      244.99      227.63      2.24 o 
   0  -1   2      538.12      523.25      3.35 o 
   1  -1   2       36.73       37.03      1.08 o 
   5  -1   2       85.53       83.10      3.72 o 
   6  -1   2       16.87       16.04      2.83 o 
  -6   0   2        6.09        8.70      2.48 o 
  -5   0   2      129.34      132.23      3.46 o 
  -4   0   2       49.22       37.10      1.65 o 
  -3   0   2       38.08       46.39      1.36 o 
  -2   0   2      150.30      156.90      2.46 o 
  -1   0   2      210.69      204.89      2.41 o 
   1   0   2       38.51       43.01      2.32 o 
   2   0   2      302.94      300.41      2.01 o 
   3   0   2      165.20      165.85      2.85 o 
   4   0   2       52.54       47.70      1.96 o 
   5   0   2       39.73       39.59      2.42 o 
   6   0   2        1.22        0.00      1.98 o 
  -6   1   2        7.68        6.00      2.70 o 
  -5   1   2       92.67       92.38      3.31 o 
  -4   1   2      137.16      145.50      3.45 o 
  -2   1   2       60.50       93.48      4.73 o 
  -1   1   2      119.05      118.04      1.50 o 
   0   1   2      872.90      815.89      3.40 o 
   1   1   2       33.98       31.25      0.85 o 
   2   1   2        4.98        5.77      0.47 o 
   3   1   2      225.18      235.37      2.87 o 
   4   1   2       22.98       23.93      1.47 o 
   5   1   2      110.06      103.25      4.02 o 
   6   1   2       40.92       37.36      2.89 o 
  -5   2   2       76.13       88.62      3.43 o 
  -4   2   2       32.11       27.21      3.26 o 
  -3   2   2       17.25       18.12      1.09 o 
  -2   2   2       76.54       85.08      2.07 o 
  -1   2   2       48.05       46.22      1.22 o 
   0   2   2      396.67      398.00      2.23 o 
   1   2   2       72.50       66.66      0.95 o 
   2   2   2      235.75      223.06      2.87 o 
   3   2   2      243.90      239.58      2.96 o 
   4   2   2       46.30       38.94      1.87 o 
   5   2   2       60.42       53.85      2.15 o 
   6   2   2        2.15        1.35      1.98 o 
  -5   3   2       37.08       42.44      3.70 o 
  -4   3   2       67.02       66.90      3.04 o 
  -3   3   2       50.44       46.17      1.59 o 
  -2   3   2       25.75       16.96      1.49 o 
  -1   3   2        5.35        3.90      1.32 o 
   0   3   2      308.68      301.05      2.46 o 
   1   3   2       89.19       84.35      1.27 o 
   2   3   2        2.33        1.28      0.62 o 
   3   3   2      130.52      131.47      1.91 o 
   4   3   2       41.57       42.17      2.53 o 
   5   3   2       80.96       77.29      2.67 o 
   6   3   2       50.33       54.42      3.70 o 
  -5   4   2       26.02       22.27      3.55 o 
  -4   4   2       13.42       10.87      2.54 o 
  -3   4   2        4.31        3.24      1.63 o 
  -2   4   2       23.38       25.02      1.60 o 
  -1   4   2        0.48        0.42      1.01 o 
   0   4   2       76.77       86.71      2.33 o 
   1   4   2       39.17       39.54      1.48 o 
   2   4   2       41.87       55.96      2.15 o 
   3   4   2      119.34      151.16      2.75 o 
   4   4   2       13.15       16.26      2.14 o 
   5   4   2       44.45       41.07      2.68 o 
   6   4   2        1.29        0.96      2.54 o 
  -4   5   2       18.19       17.04      2.96 o 
  -3   5   2       23.91       21.89      2.37 o 
  -2   5   2        0.62        2.45      1.87 o 
  -1   5   2        0.23        1.24      1.03 o 
   0   5   2       38.71       57.45      2.13 o 
   1   5   2       29.59       36.16      1.70 o 
   2   5   2        0.87        1.13      1.13 o 
   3   5   2       32.06       34.07      2.03 o 
   4   5   2       27.41       23.78      1.92 o 
   5   5   2       34.31       30.64      2.96 o 
   6   5   2       34.02       39.94      4.32 o 
  -3   6   2        1.02        2.15      2.84 o 
  -2   6   2        8.49        5.73      1.98 o 
  -1   6   2        0.39        0.44      2.04 o 
   0   6   2        9.70       11.44      1.63 o 
   1   6   2        8.81        9.25      1.41 o 
   2   6   2        5.72        6.83      1.38 o 
   3   6   2       32.80       29.71      1.94 o 
   4   6   2        2.53        2.22      1.50 o 
   5   6   2       19.11       17.49      2.54 o 
  -2   7   2        0.55        0.14      2.19 o 
  -1   7   2        0.38        1.02      2.48 o 
   0   7   2        3.30        3.65      2.24 o 
   1   7   2        2.79        2.16      1.59 o 
   2   7   2        0.50        0.00      1.38 o 
   3   7   2        5.25        2.79      1.47 o 
   4   7   2        8.49        8.35      1.80 o 
   0   8   2        0.99        1.34      3.16 o 
   1   8   2        1.24        0.40      1.93 o 
   2   8   2        0.78        0.52      1.81 o 
   3   8   2        7.55        7.04      1.73 o 
  -4  -6   3        4.14        3.57      2.38 o 
  -3  -6   3        2.53        2.89      2.03 o 
  -2  -6   3        2.78        2.55      2.22 o 
  -1  -6   3        0.47        1.24      2.35 o 
   0  -6   3        0.61        2.70      2.28 o 
   1  -6   3        0.43        0.46      2.39 o 
  -5  -5   3        3.64        3.04      2.05 o 
  -4  -5   3       11.36        8.65      1.96 o 
  -3  -5   3       15.37       15.44      1.79 o 
  -2  -5   3       18.13       16.49      1.60 o 
  -1  -5   3        7.19        8.97      1.64 o 
   0  -5   3        3.40        7.39      2.14 o 
   2  -5   3        0.50        5.74      1.94 o 
   3  -5   3        0.15        0.00      2.89 o 
  -5  -4   3        0.63        0.02      2.07 o 
  -4  -4   3        8.80       10.53      1.90 o 
  -3  -4   3       21.17       28.95      2.29 o 
  -2  -4   3        5.01        6.57      1.64 o 
  -1  -4   3        4.23        8.85      1.31 o 
   0  -4   3        4.51        4.77      1.32 o 
   1  -4   3        5.49        3.36      1.95 o 
   2  -4   3       17.97       18.26      2.11 o 
   3  -4   3        1.05        2.54      2.71 o 
   4  -4   3       10.17        7.01      2.65 o 
  -6  -3   3        8.20        7.21      2.55 o 
  -5  -3   3        5.19        9.00      2.48 o 
  -4  -3   3       29.07       29.69      2.91 o 
  -3  -3   3       68.15       66.97      2.79 o 
  -2  -3   3       88.22       86.04      3.29 o 
  -1  -3   3       25.06       25.43      1.58 o 
   0  -3   3       24.68       24.71      1.55 o 
   1  -3   3        2.28        1.36      0.46 o 
   2  -3   3        7.12        5.44      1.64 o 
   3  -3   3        0.02        0.00      2.32 o 
   4  -3   3        9.83        7.89      1.95 o 
  -6  -2   3        3.24        1.65      2.26 o 
  -5  -2   3        3.71        3.86      1.67 o 
  -4  -2   3        5.86        5.43      1.75 o 
  -3  -2   3       73.85       68.95      2.60 o 
  -2  -2   3        1.12        1.05      1.40 o 
  -1  -2   3       13.31       14.61      1.63 o 
   0  -2   3       18.69       15.24      1.43 o 
   1  -2   3       54.01       49.03      1.54 o 
   2  -2   3       51.49       45.87      2.02 o 
   3  -2   3       11.75       14.08      1.29 o 
   4  -2   3       28.16       30.65      2.75 o 
   5  -2   3        7.78        5.92      3.07 o 
  -6  -1   3        8.41        5.49      2.68 o 
  -5  -1   3        7.23        3.83      1.69 o 
  -4  -1   3       40.13       38.97      2.30 o 
  -3  -1   3      180.82      180.44      3.56 o 
  -2  -1   3      207.99      235.91      3.62 o 
  -1  -1   3      114.63      114.79      2.01 o 
   0  -1   3      106.43      113.42      1.38 o 
   1  -1   3       17.49       23.73      2.81 o 
   2  -1   3       26.37       27.39      1.10 o 
   3  -1   3        2.51        5.92      0.75 o 
   4  -1   3       34.35       32.20      1.75 o 
   5  -1   3        9.08        5.23      2.52 o 
  -6   0   3        1.26        0.96      2.96 o 
  -5   0   3        5.13        5.58      1.66 o 
  -4   0   3        0.58        0.52      1.12 o 
  -3   0   3       86.75       93.21      2.38 o 
  -2   0   3        6.18       11.08      1.30 o 
   0   0   3        2.53        2.57      0.55 o 
   1   0   3      378.56      380.74      2.35 o 
   2   0   3       81.64       95.03      1.12 o 
   3   0   3       42.58       40.64      1.19 o 
   4   0   3       41.87       37.31      1.59 o 
   5   0   3       20.06       18.93      1.89 o 
   6   0   3        1.45        0.88      2.36 o 
  -6   1   3        6.52        7.03      3.10 o 
  -5   1   3        7.21       15.89      2.05 o 
  -4   1   3       28.43       29.82      1.56 o 
  -3   1   3      184.61      249.29      3.61 o 
  -2   1   3      241.44      263.65      3.52 o 
  -1   1   3      204.04      204.66      2.80 o 
   0   1   3      134.63      148.14      1.56 o 
   1   1   3       44.95       43.75      0.69 o 
   2   1   3       37.61       34.02      0.72 o 
   3   1   3        2.71        1.73      0.54 o 
   4   1   3       69.60       65.45      1.46 o 
   5   1   3       21.49       23.67      2.23 o 
   6   1   3        3.45        3.54      2.22 o 
  -5   2   3        2.16        1.66      1.85 o 
  -4   2   3        0.03        0.93      1.19 o 
  -3   2   3       51.60       51.05      1.82 o 
  -2   2   3        9.50        7.79      1.14 o 
  -1   2   3       22.66       18.35      1.00 o 
   0   2   3        0.17        0.55      0.56 o 
   1   2   3      398.60      390.81      3.43 o 
   2   2   3       39.88       48.46      1.01 o 
   3   2   3       63.81       57.71      2.13 o 
   4   2   3       39.16       38.74      1.76 o 
   5   2   3       32.46       28.40      2.30 o 
   6   2   3        2.56        1.16      2.35 o 
  -5   3   3        5.82        6.80      1.87 o 
  -4   3   3       12.05       12.47      3.59 o 
  -3   3   3       70.89       65.44      2.65 o 
  -2   3   3      134.00      130.84      3.18 o 
  -1   3   3      121.63      122.29      2.80 o 
   0   3   3       52.60       51.12      1.44 o 
   1   3   3       62.01       64.34      1.31 o 
   2   3   3       20.30       18.74      0.73 o 
   3   3   3        1.10        1.79      0.54 o 
   4   3   3       52.31       50.96      2.06 o 
   5   3   3       31.84       57.28      5.09 o 
   6   3   3        3.61        8.14      2.53 o 
  -5   4   3        0.24        2.74      3.85 o 
  -4   4   3        0.04        1.62      1.92 o 
  -3   4   3       16.39       14.63      1.84 o 
  -2   4   3        2.04        0.07      1.72 o 
  -1   4   3        9.64       12.11      1.75 o 
   0   4   3        5.85       13.88      3.49 o 
   1   4   3       77.73      119.26     10.98 o 
   2   4   3        7.12       10.97      0.92 o 
   3   4   3       46.19       44.66      1.34 o 
   4   4   3       30.09       35.89      2.00 o 
   5   4   3       32.84       38.42      3.61 o 
   6   4   3        3.20        3.42      2.93 o 
  -4   5   3        4.31        3.11      2.43 o 
  -3   5   3       16.83       11.83      1.93 o 
  -2   5   3       29.36       28.90      2.57 o 
  -1   5   3       38.21       59.52      3.79 o 
   1   5   3       19.57       22.75      1.75 o 
   2   5   3        2.95        3.32      1.14 o 
   3   5   3        0.00        0.89      1.15 o 
   4   5   3       11.58       11.39      1.55 o 
   5   5   3       24.96       25.35      2.43 o 
   6   5   3        0.96        0.57      3.01 o 
  -3   6   3        2.59        4.37      2.76 o 
  -2   6   3        0.34        3.87      2.09 o 
  -1   6   3        3.17        5.89      1.38 o 
   0   6   3        1.19        1.65      1.47 o 
   1   6   3       13.43        9.50      1.50 o 
   2   6   3        0.84        0.94      1.25 o 
   3   6   3       16.58       16.97      1.63 o 
   4   6   3       12.50        8.49      2.38 o 
   5   6   3       22.32       16.30      2.71 o 
  -2   7   3        4.48        5.36      2.10 o 
  -1   7   3        7.15        8.28      2.15 o 
   0   7   3        0.03        1.03      1.52 o 
   1   7   3        2.98        3.53      1.48 o 
   2   7   3        0.63        1.11      1.28 o 
   3   7   3        0.84        4.79      1.34 o 
   4   7   3        0.36        0.83      1.91 o 
   5   7   3        9.84        7.62      2.56 o 
   0   8   3        0.20        1.16      2.11 o 
   1   8   3        2.37        0.17      2.13 o 
   2   8   3        0.05        1.31      1.43 o 
   3   8   3        4.03        4.43      1.56 o 
  -3  -6   4        0.24        0.00      2.71 o 
  -2  -6   4        5.13        1.93      2.54 o 
  -1  -6   4        1.19        2.44      2.32 o 
   0  -6   4        5.14        5.36      2.48 o 
  -4  -5   4        0.90        2.69      2.13 o 
  -3  -5   4        1.69        5.02      1.98 o 
  -2  -5   4        6.70       11.16      2.05 o 
   0  -5   4        3.42        1.61      2.19 o 
   1  -5   4        0.00        1.35      2.06 o 
   2  -5   4        0.45        0.59      2.21 o 
  -5  -4   4       11.85       13.52      2.29 o 
  -4  -4   4       33.62       35.33      2.82 o 
  -3  -4   4        0.36        2.07      1.74 o 
  -2  -4   4       27.04       32.32      2.52 o 
  -1  -4   4        0.95        4.40      1.81 o 
   0  -4   4       25.64       22.47      2.72 o 
   1  -4   4       35.49       31.42      2.57 o 
   2  -4   4       13.90       11.75      1.94 o 
   3  -4   4        0.21        0.01      2.13 o 
  -5  -3   4        9.17        7.53      2.11 o 
  -4  -3   4        3.48        4.11      1.89 o 
  -3  -3   4        6.45        7.47      1.91 o 
  -2  -3   4       18.23       17.59      2.26 o 
  -1  -3   4       22.97       25.16      1.78 o 
   0  -3   4        6.53        7.70      1.55 o 
   1  -3   4        0.04        0.98      1.21 o 
   2  -3   4        0.42        1.46      1.60 o 
   3  -3   4        6.19        5.89      1.89 o 
   4  -3   4        0.00        0.00      2.22 o 
  -5  -2   4       28.64       27.99      2.30 o 
  -4  -2   4       89.87       89.49      3.74 o 
  -3  -2   4        0.04        2.41      1.90 o 
  -2  -2   4      118.17      122.65      4.27 o 
  -1  -2   4        0.74        0.87      1.31 o 
   0  -2   4       99.48       94.31      4.87 o 
   1  -2   4      175.16      163.97      3.78 o 
   2  -2   4       65.97       63.06      2.27 o 
   3  -2   4        3.60        2.54      1.26 o 
   4  -2   4        0.12        0.00      1.86 o 
   5  -2   4        4.28        4.17      2.36 o 
  -6  -1   4        0.22        0.87      3.21 o 
  -5  -1   4       10.94        8.16      2.04 o 
  -4  -1   4        7.03        4.92      2.04 o 
  -3  -1   4       10.33       10.80      2.36 o 
  -2  -1   4       27.65       23.04      2.09 o 
  -1  -1   4      115.91      124.64      2.24 o 
   0  -1   4       16.94       20.14      1.00 o 
   1  -1   4        0.68        0.86      0.61 o 
   2  -1   4        0.05        0.05      0.73 o 
   3  -1   4       23.20       24.18      1.40 o 
   5  -1   4        3.90       11.10      2.06 o 
  -6   0   4        0.03        0.56      3.85 o 
  -5   0   4       35.66       34.32      2.62 o 
  -4   0   4      139.06      138.07      3.55 o 
  -3   0   4        7.95        4.78      1.69 o 
  -2   0   4      277.29      307.11      4.05 o 
   1   0   4      590.34      636.57      5.42 o 
   2   0   4      260.75      298.32      3.36 o 
   3   0   4       15.43       13.75      0.86 o 
   4   0   4        2.88        2.83      1.08 o 
   5   0   4       10.57       10.39      1.46 o 
  -5   1   4        9.37        5.97      1.98 o 
  -4   1   4        9.97       26.41      2.43 o 
  -3   1   4        7.74        9.61      1.82 o 
  -2   1   4       14.21       21.73      1.64 o 
  -1   1   4      231.48      220.11      2.63 o 
   0   1   4       36.68       37.92      0.83 o 
   1   1   4        2.38        2.96      0.60 o 
   2   1   4        0.90        1.52      0.37 o 
   3   1   4       38.66       40.79      0.89 o 
   4   1   4        4.12        3.46      0.97 o 
   5   1   4        5.28        3.70      1.41 o 
   6   1   4       19.91       16.42      2.45 o 
  -5   2   4       19.19       21.54      2.36 o 
  -4   2   4      106.60      104.28      3.22 o 
  -3   2   4       17.83       15.01      1.58 o 
  -2   2   4      194.82      192.14      5.15 o 
  -1   2   4       57.72       57.25      1.47 o 
   0   2   4      151.91      163.15      1.76 o 
   1   2   4      641.70      648.24      9.57 o 
   2   2   4      475.20      520.67     10.14 o 
   3   2   4       14.02       13.94      0.66 o 
   4   2   4       16.35       15.97      1.38 o 
   5   2   4       11.62       12.64      1.97 o 
   6   2   4        0.50        0.00      2.51 o 
  -5   3   4        5.01        4.92      2.08 o 
  -4   3   4       11.03       10.45      2.81 o 
  -3   3   4        3.81        2.94      1.80 o 
  -2   3   4        2.80        2.34      1.45 o 
  -1   3   4      104.71      106.05      2.67 o 
   0   3   4        2.58        3.31      0.84 o 
   1   3   4        0.02        0.32      0.65 o 
   2   3   4        4.97        6.00      1.07 o 
   3   3   4       37.08       36.38      1.34 o 
   4   3   4        9.65        9.99      1.47 o 
   6   3   4       22.84       27.34      3.54 o 
  -4   4   4       42.60       49.20      4.91 o 
  -3   4   4       14.35       12.61      1.82 o 
  -2   4   4       54.63       54.56      2.61 o 
  -1   4   4       19.33       27.52      1.96 o 
   0   4   4       43.11       52.72      2.28 o 
   1   4   4      223.11      217.74      2.88 o 
   2   4   4      259.23      270.36      2.84 o 
   3   4   4        0.00        1.63      1.01 o 
   4   4   4       17.66       25.31      1.28 o 
   5   4   4        6.56        6.42      2.16 o 
   6   4   4        0.99        0.00      2.94 o 
  -4   5   4        6.00        7.70      2.61 o 
  -3   5   4        0.36        0.67      1.76 o 
  -2   5   4        0.44        0.00      1.76 o 
  -1   5   4       23.54       29.16      2.78 o 
   0   5   4        0.05        4.65      1.79 o 
   1   5   4        0.51        4.13      1.56 o 
   2   5   4        3.88        3.37      1.31 o 
   3   5   4       16.36       13.52      1.17 o 
   4   5   4        9.04       10.83      2.10 o 
   5   5   4        0.00        0.00      1.94 o 
   6   5   4       11.20       12.89      3.20 o 
  -3   6   4        6.72        8.65      2.57 o 
  -2   6   4        8.75        8.46      2.16 o 
  -1   6   4        3.56        3.94      2.09 o 
   0   6   4        9.61       13.04      1.85 o 
   1   6   4       41.20       31.17      2.11 o 
   2   6   4       76.90       71.95      3.46 o 
   3   6   4        3.93        4.68      1.21 o 
   4   6   4        6.05        3.10      2.07 o 
   5   6   4        1.95        2.20      2.27 o 
  -2   7   4        0.07        0.00      2.15 o 
  -1   7   4        5.38        7.67      1.95 o 
   0   7   4        0.27        1.27      1.61 o 
   1   7   4        0.93        0.42      1.60 o 
   2   7   4        0.96        2.46      1.46 o 
   3   7   4        3.40        3.84      1.52 o 
   4   7   4        4.85        3.90      2.09 o 
   0   8   4        2.61        1.51      2.08 o 
   1   8   4        6.03        3.87      1.81 o 
   2   8   4       17.79       13.46      1.99 o 
   3   8   4        3.78        5.97      1.93 o 
  -3  -5   5        0.79        1.99      2.06 o 
  -2  -5   5        1.22        0.68      2.49 o 
  -1  -5   5        5.27        5.27      2.68 o 
   0  -5   5        8.61       10.12      2.46 o 
   1  -5   5        0.14        0.00      2.26 o 
  -4  -4   5       16.11       16.78      2.69 o 
  -3  -4   5        3.22        2.29      2.30 o 
  -2  -4   5        4.07        4.24      2.03 o 
  -1  -4   5        6.89        5.84      1.79 o 
   0  -4   5        7.76        8.20      2.12 o 
   1  -4   5        6.67        6.74      2.02 o 
   2  -4   5        6.58        7.40      1.86 o 
  -5  -3   5       29.53       26.80      2.96 o 
  -4  -3   5       14.19       13.14      2.41 o 
  -3  -3   5        1.48        0.17      2.16 o 
  -2  -3   5        0.18        1.60      2.04 o 
  -1  -3   5        5.95        6.90      1.89 o 
   0  -3   5       32.92       33.26      2.55 o 
   1  -3   5        3.61        5.05      1.71 o 
   2  -3   5        1.24        2.68      1.55 o 
   3  -3   5       17.62       15.24      2.21 o 
  -5  -2   5        0.39        1.18      2.32 o 
  -4  -2   5       37.68       39.16      4.47 o 
  -3  -2   5        1.82        0.92      2.13 o 
  -2  -2   5        7.61        4.45      2.51 o 
  -1  -2   5       23.14       24.20      1.58 o 
   0  -2   5       22.48       17.72      1.29 o 
   1  -2   5        9.11        6.70      1.66 o 
   2  -2   5       19.65       20.39      1.89 o 
   3  -2   5       55.45       55.76      2.63 o 
   4  -2   5       38.32       41.92      3.80 o 
  -5  -1   5       43.85       43.07      2.98 o 
  -4  -1   5       46.31       43.32      2.65 o 
  -3  -1   5        1.51        0.00      2.27 o 
  -2  -1   5        0.57        1.21      2.23 o 
  -1  -1   5        1.82        4.52      1.71 o 
   0  -1   5       90.78       82.73      1.54 o 
   1  -1   5       28.62       40.01      1.67 o 
   2  -1   5        3.82       11.94      1.18 o 
   3  -1   5       34.91       68.05      3.03 o 
   4  -1   5       55.72       62.92      3.93 o 
  -5   0   5        0.02        0.54      2.04 o 
  -4   0   5       44.76       48.01      2.82 o 
  -3   0   5        0.01        0.64      1.87 o 
  -2   0   5       10.88       14.28      1.64 o 
  -1   0   5       75.56       63.38      2.40 o 
   0   0   5       38.22       66.76      1.45 o 
   2   0   5       28.31       30.06      1.06 o 
   3   0   5      146.84      147.28      2.57 o 
   4   0   5      113.70      119.21      2.65 o 
   5   0   5        0.28        0.00      2.66 o 
  -5   1   5       36.23       37.15      2.85 o 
  -4   1   5       67.41       58.43      3.11 o 
  -2   1   5        1.71        2.12      1.52 o 
  -1   1   5        0.19        0.53      0.88 o 
   0   1   5      124.34      129.99      1.86 o 
   1   1   5      104.09      104.73      1.90 o 
   2   1   5        7.87        8.38      0.55 o 
   3   1   5       47.68       46.83      1.25 o 
   4   1   5      108.29       91.55      2.52 o 
   5   1   5       13.18       10.89      2.05 o 
  -5   2   5        0.38        3.78      2.24 o 
  -4   2   5       32.41       36.68      2.16 o 
  -3   2   5        0.73        1.46      1.48 o 
  -2   2   5       12.32       10.92      1.67 o 
  -1   2   5       78.28       62.11      1.87 o 
   0   2   5       56.87       63.11      1.54 o 
   1   2   5        3.10        2.06      0.70 o 
   2   2   5       17.08       16.86      0.99 o 
   3   2   5      197.27      196.92      2.77 o 
   4   2   5      202.35      204.72      7.74 o 
   5   2   5        0.01        1.64      1.89 o 
   6   2   5        3.97        5.61      2.33 o 
  -5   3   5       16.99       20.60      2.56 o 
  -4   3   5       45.09       49.49      3.42 o 
  -3   3   5        0.37        1.58      1.43 o 
  -2   3   5        0.00        0.13      1.39 o 
  -1   3   5        0.18        1.02      1.14 o 
   0   3   5       60.63       57.35      1.46 o 
   1   3   5      111.45      107.65      3.00 o 
   2   3   5        1.35        1.78      1.10 o 
   3   3   5       33.54       32.75      1.52 o 
   4   3   5      117.58      105.83      3.92 o 
   5   3   5       20.37       20.54      2.29 o 
   6   3   5        0.15        7.10      2.72 o 
  -4   4   5       15.09       15.78      3.07 o 
  -3   4   5        0.60        0.56      1.75 o 
  -2   4   5        9.95       11.39      1.92 o 
  -1   4   5       19.97       18.56      1.84 o 
   0   4   5       51.24       52.54      2.17 o 
   1   4   5        5.61        7.69      0.91 o 
   2   4   5        8.47       15.34      1.70 o 
   3   4   5      104.43      114.01      2.26 o 
   4   4   5      176.33      173.59      5.12 o 
   5   4   5        2.07        9.33      2.41 o 
   6   4   5        4.84        4.91      2.77 o 
  -4   5   5       17.78       22.11      4.10 o 
  -3   5   5        0.25        0.04      1.87 o 
  -2   5   5        0.75        1.48      1.75 o 
  -1   5   5        2.03        2.02      1.71 o 
   0   5   5       20.10       19.14      2.02 o 
   1   5   5       43.85       83.65      2.87 o 
   2   5   5        0.88        1.29      1.03 o 
   3   5   5       11.96       12.30      1.93 o 
   4   5   5       70.69       65.73      4.61 o 
   5   5   5       17.32       16.17      2.43 o 
  -3   6   5        0.37        3.51      2.44 o 
  -2   6   5        6.05        7.01      1.98 o 
  -1   6   5        2.89        2.16      1.80 o 
   0   6   5       20.47       26.41      2.09 o 
   1   6   5        6.98        9.97      1.87 o 
   2   6   5        4.17        4.52      1.38 o 
   3   6   5       30.68       29.42      2.43 o 
   4   6   5       79.62       77.53      3.43 o 
   5   6   5        4.93        5.93      2.22 o 
  -2   7   5        0.41        0.00      2.16 o 
  -1   7   5        3.60        1.65      1.81 o 
   0   7   5        7.04        5.65      1.75 o 
   1   7   5       14.03       11.06      1.79 o 
   2   7   5        1.19        1.22      1.67 o 
   3   7   5        3.56        5.16      1.78 o 
   4   7   5       24.96       23.92      2.57 o 
   0   8   5        5.44        2.34      2.12 o 
   1   8   5        3.86        4.93      1.81 o 
   2   8   5        2.24        0.64      2.06 o 
   3   8   5        7.07        6.66      1.92 o 
  -3  -4   6        5.71        8.14      2.38 o 
  -2  -4   6       14.80       17.82      2.41 o 
  -1  -4   6       20.17       20.05      2.91 o 
   0  -4   6        1.07        2.04      2.02 o 
   1  -4   6        9.97        9.61      2.36 o 
  -4  -3   6       17.44       15.61      2.95 o 
  -3  -3   6       14.55       10.72      2.52 o 
  -2  -3   6        5.38        8.14      2.12 o 
  -1  -3   6       13.43       12.61      2.31 o 
   0  -3   6        1.76        3.08      1.88 o 
   1  -3   6       28.50       25.41      2.61 o 
   2  -3   6        3.51        4.21      1.86 o 
   3  -3   6       40.95       34.73      3.47 o 
  -4  -2   6        0.03        2.96      2.53 o 
  -3  -2   6       13.51       11.89      2.73 o 
  -2  -2   6       27.27       25.83      2.99 o 
  -1  -2   6       52.92       46.76      2.88 o 
   0  -2   6        1.70        1.82      1.64 o 
   1  -2   6       53.57       48.97      2.54 o 
   2  -2   6        0.82        0.00      1.36 o 
   3  -2   6        4.61        5.74      1.88 o 
  -5  -1   6        1.22        1.41      2.04 o 
  -4  -1   6       32.83       31.01      2.64 o 
  -3  -1   6       41.25       37.06      3.79 o 
  -2  -1   6       17.02       16.35      2.79 o 
  -1  -1   6       51.08       50.13      3.38 o 
   0  -1   6        3.18        2.95      1.14 o 
   1  -1   6      111.77      118.46      2.68 o 
   3  -1   6      123.96      120.39      5.88 o 
  -5   0   6        0.00        3.47      2.49 o 
  -4   0   6        0.02        0.00      2.05 o 
  -3   0   6       23.42       22.63      2.34 o 
  -2   0   6       46.89       48.43      2.31 o 
   0   0   6        0.97        3.56      1.10 o 
   1   0   6      176.43      208.69      3.83 o 
   2   0   6        0.17        2.15      1.19 o 
   3   0   6       16.79       13.90      1.36 o 
   4   0   6        0.93        1.25      2.37 o 
  -5   1   6        1.51        3.00      2.23 o 
  -4   1   6       32.32       48.07      2.92 o 
  -3   1   6       71.10       78.09      2.87 o 
  -2   1   6       21.91       17.68      1.84 o 
  -1   1   6       94.25       98.90      2.26 o 
   0   1   6        0.13        0.91      1.01 o 
   1   1   6      230.06      218.71      4.46 o 
   2   1   6        0.35        0.60      0.53 o 
   3   1   6      233.09      201.01      4.52 o 
   4   1   6       40.44       33.29      2.87 o 
   5   1   6        4.33        5.74      3.09 o 
  -5   2   6        0.00        3.92      2.74 o 
  -4   2   6        0.29        0.53      1.66 o 
  -3   2   6       20.34       20.75      2.05 o 
  -2   2   6       51.34       47.12      2.53 o 
  -1   2   6       89.79       95.33      2.54 o 
   0   2   6        0.70        0.43      0.68 o 
   1   2   6      263.42      255.60      4.67 o 
   2   2   6        4.84        2.80      0.86 o 
   3   2   6       28.32       24.11      2.55 o 
   4   2   6        6.00        7.08      1.73 o 
   5   2   6        0.29        0.00      2.21 o 
  -4   3   6       15.48       13.84      2.70 o 
  -3   3   6       61.89       50.78      2.48 o 
  -2   3   6        5.03        4.32      1.69 o 
  -1   3   6       88.42       85.81      2.74 o 
   0   3   6        4.67        5.76      0.79 o 
   1   3   6      184.05      190.46      2.85 o 
   2   3   6        9.18        6.51      0.60 o 
   3   3   6      240.56      219.18      4.30 o 
   4   3   6       61.58       60.25      3.24 o 
   5   3   6        4.90        7.96      2.24 o 
  -4   4   6        0.51        0.00      2.36 o 
  -3   4   6        9.32        8.62      2.42 o 
  -2   4   6       28.67       28.25      2.22 o 
  -1   4   6       52.92       52.04      2.35 o 
   0   4   6        4.78        3.36      1.23 o 
   1   4   6      122.96      122.53      2.58 o 
   2   4   6       11.16       11.64      1.17 o 
   3   4   6       21.15       32.76      1.73 o 
   4   4   6        7.62        9.67      2.18 o 
   5   4   6        0.02        0.47      1.90 o 
  -3   5   6       28.45       26.16      2.92 o 
  -2   5   6        0.00        0.51      1.74 o 
  -1   5   6       34.48       33.26      2.37 o 
   0   5   6       10.65       14.88      1.82 o 
   1   5   6       57.42       61.75      2.04 o 
   2   5   6       11.50       14.49      2.22 o 
   3   5   6      128.66      114.29      3.29 o 
   4   5   6       55.63       53.33      3.19 o 
   5   5   6        3.63        4.76      2.27 o 
  -2   6   6       12.57       11.96      2.11 o 
  -1   6   6       21.94       25.15      2.54 o 
   0   6   6        5.27        4.62      1.74 o 
   1   6   6       25.40       25.96      2.21 o 
   2   6   6        5.13        7.04      1.83 o 
   3   6   6        8.35        6.37      1.86 o 
   4   6   6        3.42        3.59      2.05 o 
   5   6   6        0.42        0.00      2.48 o 
  -1   7   6        6.82        5.77      2.01 o 
   0   7   6        6.01        5.21      1.63 o 
   1   7   6        7.98        6.51      1.71 o 
   2   7   6        3.89        4.17      2.00 o 
   3   7   6       43.67       37.27      4.35 o 
   4   7   6       30.03       30.25      3.00 o 
   1   8   6        3.10        1.35      2.17 o 
   2   8   6        0.58        0.00      2.08 o 
  -1  -4   7        1.30        2.21      2.77 o 
  -3  -3   7       10.07       10.53      2.57 o 
  -2  -3   7       55.27       56.00      3.19 o 
  -1  -3   7       17.75       15.86      2.46 o 
   0  -3   7        1.98        3.40      2.46 o 
   1  -3   7       14.73       16.25      2.62 o 
   2  -3   7        2.11        3.04      2.63 o 
  -4  -2   7       16.40       24.02      2.95 o 
  -3  -2   7        0.29        0.00      2.70 o 
  -2  -2   7       43.13       38.38      3.48 o 
  -1  -2   7        8.67        8.68      2.08 o 
   0  -2   7       45.94       38.33      2.57 o 
   1  -2   7        5.30        2.02      2.17 o 
   2  -2   7       11.37       13.07      2.21 o 
   3  -2   7        0.22        4.59      5.35 o 
  -4  -1   7        1.63        0.08      2.73 o 
  -3  -1   7       13.62       14.02      2.93 o 
  -2  -1   7      127.14      110.89      4.79 o 
  -1  -1   7       70.63       76.97      3.23 o 
   0  -1   7        2.42        3.32      1.40 o 
   1  -1   7       19.72       18.13      2.28 o 
   2  -1   7        5.19       15.89      2.11 o 
   3  -1   7        0.01        5.68      2.77 o 
  -4   0   7       32.89       28.62      2.79 o 
  -3   0   7        0.41        0.15      2.14 o 
  -2   0   7       66.30       64.59      3.96 o 
  -1   0   7       35.46       43.08      2.93 o 
   0   0   7       84.55      119.06      2.64 o 
   1   0   7       24.52       33.53      1.97 o 
   2   0   7       21.61       24.00      1.64 o 
   3   0   7        0.82        0.00      2.43 o 
  -4   1   7        1.50        6.94      2.27 o 
  -2   1   7      165.43      163.98      3.75 o 
  -1   1   7      154.81      160.83      3.24 o 
   0   1   7        2.98        3.02      1.60 o 
   1   1   7       19.85       18.44      1.71 o 
   2   1   7        6.41        6.22      1.33 o 
   3   1   7        0.11        0.38      1.58 o 
   4   1   7        0.06        0.00      1.74 o 
  -4   2   7       33.09       34.11      3.01 o 
  -3   2   7        3.55        3.73      1.90 o 
  -2   2   7       53.80       49.74      2.67 o 
  -1   2   7       61.71       60.14      2.58 o 
   0   2   7       78.54       66.56      2.51 o 
   1   2   7       50.23       44.88      1.70 o 
   2   2   7       27.10       23.62      1.64 o 
   3   2   7        0.92        1.84      1.56 o 
   4   2   7        7.20        6.46      2.05 o 
   5   2   7        0.05        0.00      3.49 o 
  -4   3   7        1.42        1.31      2.65 o 
  -3   3   7        8.51        6.70      1.80 o 
  -2   3   7      117.09      107.61      3.94 o 
  -1   3   7      157.23      156.23      3.99 o 
   0   3   7        6.78        6.95      1.49 o 
   1   3   7       14.04       13.97      1.57 o 
   2   3   7        5.32        3.72      0.91 o 
   3   3   7        0.07        0.00      1.76 o 
   4   3   7        0.43        2.44      2.18 o 
   5   3   7        0.64        8.70      3.56 o 
  -3   4   7        4.51        2.97      1.75 o 
  -2   4   7       25.22       24.02      2.32 o 
  -1   4   7       47.80       46.86      2.44 o 
   0   4   7       38.74       35.21      1.64 o 
   1   4   7       51.62       49.70      3.00 o 
   2   4   7       22.23       27.85      2.44 o 
   3   4   7        0.03        1.76      1.56 o 
   4   4   7        8.58       26.80      4.34 o 
   5   4   7        0.01        2.64      2.03 o 
  -3   5   7        4.67        2.31      2.01 o 
  -2   5   7       49.04       42.56      2.62 o 
  -1   5   7       75.47       77.24      2.83 o 
   0   5   7        9.21       10.18      1.43 o 
   1   5   7        8.91        9.07      2.42 o 
   2   5   7        4.71        4.71      2.30 o 
   3   5   7        0.08        0.00      1.70 o 
   4   5   7        0.41        0.21      2.32 o 
  -2   6   7        6.89       10.60      2.15 o 
  -1   6   7       20.83       20.21      2.20 o 
   0   6   7       10.63        9.79      1.69 o 
   1   6   7       27.42       25.16      3.62 o 
   2   6   7       10.52       12.01      3.15 o 
   3   6   7        2.18        0.98      1.95 o 
   4   6   7        4.56        5.21      2.54 o 
  -1   7   7       21.85       21.82      2.36 o 
   0   7   7        4.30        2.95      2.09 o 
   1   7   7        6.48        7.83      3.23 o 
   2   7   7        4.13        4.82      2.44 o 
   3   7   7        0.18        3.21      2.68 o 
  -2  -2   8        0.89        1.17      2.68 o 
  -1  -2   8        3.90        5.72      2.61 o 
   0  -2   8       17.26       11.58      2.75 o 
   1  -2   8        2.51        0.97      2.25 o 
  -3  -1   8       10.90        9.73      2.90 o 
  -2  -1   8       14.53       10.14      3.38 o 
  -1  -1   8        2.55        2.88      2.41 o 
   0  -1   8       15.17       15.38      2.70 o 
   1  -1   8       56.39       56.92      3.40 o 
   2  -1   8        2.60        3.46      2.14 o 
  -3   0   8        0.02        0.43      2.66 o 
  -2   0   8        2.86        3.22      2.60 o 
  -1   0   8       10.34       11.29      2.89 o 
   0   0   8       39.77       59.03      3.15 o 
   1   0   8        5.00        7.60      1.90 o 
   2   0   8        0.06        2.26      2.90 o 
   3   0   8        0.10        0.00      2.99 o 
  -3   1   8       10.60        9.53      2.02 o 
  -2   1   8       25.61       21.50      2.32 o 
  -1   1   8        4.33        3.81      1.85 o 
   0   1   8       16.42       14.84      1.96 o 
   1   1   8      115.86      104.89      3.25 o 
   2   1   8        9.01        6.57      1.94 o 
   3   1   8        6.12        5.58      2.34 o 
   4   1   8       13.82       14.40      4.53 o 
  -3   2   8        0.54        0.00      1.79 o 
  -2   2   8        3.28        6.69      1.85 o 
  -1   2   8       14.16       13.37      2.13 o 
   0   2   8       64.05       53.11      2.60 o 
   1   2   8        8.32        7.84      1.71 o 
   2   2   8        0.04        2.58      1.95 o 
   3   2   8        0.00        0.88      1.89 o 
   4   2   8        1.91        1.39      2.22 o 
  -3   3   8        6.97        8.66      1.99 o 
  -2   3   8       26.88       22.59      2.26 o 
  -1   3   8        3.19        2.13      1.71 o 
   0   3   8        6.51        4.92      1.71 o 
   1   3   8      130.14      121.18      3.57 o 
   2   3   8       18.25       12.90      2.01 o 
   3   3   8        6.36        6.39      2.04 o 
   4   3   8       19.14       22.11      2.89 o 
  -3   4   8        0.47        0.00      1.86 o 
  -2   4   8        1.49        1.54      1.91 o 
  -1   4   8        9.19        8.55      1.86 o 
   0   4   8       51.20       44.99      3.07 o 
   1   4   8       11.86       10.78      2.22 o 
   2   4   8        0.12        1.53      1.96 o 
   3   4   8        0.03        3.33      1.69 o 
   4   4   8        1.10        9.38      2.45 o 
  -2   5   8       18.25       14.67      2.24 o 
  -1   5   8        0.78        0.00      1.82 o 
   0   5   8        0.49        2.76      2.26 o 
   1   5   8       73.26       75.94      3.84 o 
   2   5   8       20.80       21.15      2.48 o 
   3   5   8        3.42        3.35      1.85 o 
   4   5   8       14.87       16.25      2.72 o 
  -1   6   8        2.60        3.15      2.33 o 
   0   6   8       23.63       21.92      3.37 o 
   1   6   8       10.32       12.22      2.58 o 
   2   6   8        0.01        0.00      2.19 o 
   3   6   8        0.03        2.20      1.90 o 
   1   7   8       22.49       21.10      3.96 o 
   2   7   8       12.07       14.40      2.91 o 
  -1  -1   9        0.19        0.00      2.59 o 
   0  -1   9        4.52        6.87      2.38 o 
   1  -1   9        1.66        3.95      2.75 o 
  -2   0   9       21.80       17.09      2.87 o 
  -1   0   9        2.02        3.57      2.62 o 
   0   0   9        4.55        7.70      2.67 o 
   1   0   9        4.38        5.23      2.52 o 
   2   0   9        2.57        5.31      3.27 o 
  -2   1   9        1.98        1.11      2.30 o 
  -1   1   9        0.03        5.77      2.24 o 
   0   1   9        6.12        7.06      2.23 o 
   1   1   9        2.67        3.10      2.13 o 
   2   1   9        3.80        8.93      2.93 o 
   3   1   9        0.28        1.24      3.45 o 
  -2   2   9       23.88       23.33      2.70 o 
  -1   2   9        7.93       11.07      2.02 o 
   0   2   9        4.90        1.92      1.85 o 
   1   2   9        7.08        5.13      2.05 o 
   2   2   9        7.39        4.44      2.11 o 
   3   2   9        5.79        9.04      3.46 o 
  -2   3   9        3.29        3.83      2.24 o 
  -1   3   9        0.00        2.13      2.26 o 
   0   3   9        4.84        5.62      2.06 o 
   1   3   9        2.82        2.76      2.02 o 
   2   3   9        4.75        7.63      2.06 o 
   3   3   9        0.01        1.64      2.71 o 
  -2   4   9       12.68       14.67      2.41 o 
  -1   4   9        9.30        7.89      2.68 o 
   0   4   9        2.90        0.79      2.31 o 
   1   4   9        6.13       10.14      2.29 o 
   2   4   9        7.75       16.70      2.45 o 
   3   4   9        3.47        6.44      2.95 o 
  -1   5   9        0.02        0.00      2.46 o 
   0   5   9        2.31        7.61      2.40 o 
   1   5   9        2.22        4.73      2.27 o 
   2   5   9        3.05        5.34      2.15 o 
   3   5   9        0.26        1.25      3.12 o 
   0   6   9        1.04        2.38      2.39 o 
   1   6   9        3.21        1.93      2.38 o 
   2   6   9        3.21        3.38      2.34 o 
   0   1  10       20.05       24.00      2.93 o 
  -1   2  10        5.50        5.80      2.38 o 
   0   2  10        0.23        0.85      2.57 o 
   1   2  10        2.14        2.28      2.57 o 
  -1   3  10       15.10       18.55      2.66 o 
   0   3  10       28.33       33.32      3.11 o 
   1   3  10        0.06        0.00      2.23 o 
   2   3  10        0.00        0.00      2.40 o 
   0   4  10        0.61        0.00      2.56 o 
   1   4  10        1.81        2.87      2.47 o 
                                                 
